# Supplementary material for: Insight into the Functional Diversification of Lipases in the Endoparasitoid Pteromalus puparum (Hymenoptera: Pteromalidae) by Genome-scale Annotation and Expression Analysis
Source: Insects. 2020 Apr 5;11(4):227. doi: 10.3390/insects11040227 (PMC7240578; doi:10.3390/insects11040227)
Supplement: Supplementary file 1 [file insects-11-00227-s001.zip]

Archive with 7 entries (6 files):
- Supply/
- Supply/Figure S1.tif
- Supply/Supplementary file 1.docx
- Supply/Table S1.docx
- Supply/Table S2.docx
- Supply/Table S3.docx
- Supply/Table S4.docx
